# Supplementary material for: Global airborne bacterial community—interactions with Earth’s microbiomes and anthropogenic activities
Source: Proc Natl Acad Sci U S A. 2022 Oct 10;119(42):e2204465119. doi: 10.1073/pnas.2204465119 (PMC9586312; doi:10.1073/pnas.2204465119)
Supplement: Supplementary File [file pnas.2204465119.sd01.xlsx]

## Sheet: dataset
Basic sampling information, sequence number, and bacterial richness of samples used in this study. Data from the literature were drawn from References
No.	Sample ID	Location	Lat	Lng	ASL	Time	Temp.	Primer	Type	Ref.	Rich.	Seq.
1	CB13aut	Mt. Changbai, China	42.4	128.1	741	2013_aut	5.16	341F/806R	PM2.5	This study	409	163641
2	CB13win	Mt. Changbai, China	42.4	128.1	741	2013_win	-12.44	341F/806R	PM2.5	This study	1397	420614
3	CB14spr	Mt. Changbai, China	42.4	128.1	741	2014_spr	5.78	341F/806R	PM2.5	This study	542	171567
4	CB14sum	Mt. Changbai, China	42.4	128.1	741	2014_sum	18.94	341F/806R	PM2.5	This study	322	63488
5	HT13win	Hong Kong, China	22.12	114.15	50	2013_win	16.94	341F/806R	PM2.5	This study	412	190718
6	HT14spr	Hong Kong, China	22.12	114.15	50	2014_spr	19.87	341F/806R	PM2.5	This study	308	99493
7	HT14sum	Hong Kong, China	22.12	114.15	50	2014_sum	28.47	341F/806R	PM2.5	This study	431	191164
8	HT14aut	Hong Kong, China	22.12	114.15	50	2014_aut	28.18	341F/806R	PM2.5	This study	309	89063
9	AL14sum	Mt. Ailao, China	24.53	101.02	2450	2014_sum	21.8	341F/806R	PM2.5	This study	492	213867
10	AL14aut	Mt. Ailao, China	24.53	101.02	2450	2014_aut	16.41	341F/806R	PM2.5	This study	595	303164
11	AL14win	Mt. Ailao, China	24.53	101.02	2450	2014_win	11.43	341F/806R	PM2.5	This study	683	232175
12	AL15spr	Mt. Ailao, China	24.53	101.02	2450	2015_spr	18.68	341F/806R	PM2.5	This study	757	161985
13	WL14aut	Waliguan, China	36.29	100.9	3816	2014_aut	11.3	341F/806R	PM2.5	This study	2242	433152
14	WL14win	Waliguan, China	36.29	100.9	3816	2014_win	-4.16	341F/806R	PM2.5	This study	2487	427621
15	WL15spr	Waliguan, China	36.29	100.9	3816	2015_spr	7.12	341F/806R	PM2.5	This study	2513	404701
16	WL15sum	Waliguan, China	36.29	100.9	3816	2015_sum	15.41	341F/806R	PM2.5	This study	2260	285751
17	ML15win	Bachok, Malaysia	6.01	102.43	10	2015_win	27.49	341F/807R	TSP	This study	366	41619
18	ML16spr	Bachok, Malaysia	6.01	102.43	10	2016_spr	29.21	341F/808R	TSP	This study	354	48699
19	ML16sum	Bachok, Malaysia	6.01	102.43	10	2016_sum	28.21	341F/809R	TSP	This study	226	50541
20	ML16aut	Bachok, Malaysia	6.01	102.43	10	2016_aut	27.65	341F/810R	TSP	This study	690	49536
21	TL15win	Phitsanulok, Thailand	16.75	100.2	47	2015_win	26.2	341F/811R	TSP	This study	562	44645
22	TL16spr	Phitsanulok, Thailand	16.75	100.2	47	2016_spr	32.33	341F/812R	TSP	This study	493	44285
23	TL16sum	Phitsanulok, Thailand	16.75	100.2	47	2016_sum	29.06	341F/813R	TSP	This study	521	48017
24	TL16aut	Phitsanulok, Thailand	16.75	100.2	47	2016_aut	27.88	341F/814R	TSP	This study	305	50152
25	TH16spr	Guangzhou, China	23.15	113.36	36	2016_spr	21.88	341F/806R	PM2.5	This study	1007	17480
26	TH16sum	Guangzhou, China	23.15	113.36	36	2016_sum	22.29	341F/806R	PM2.5	This study	1130	11805
27	TH16aut	Guangzhou, China	23.15	113.36	36	2016_aut	20.26	341F/806R	PM2.5	This study	1281	14151
28	TH16win	Guangzhou, China	23.15	113.36	36	2016_win	15.54	341F/806R	PM2.5	This study	1370	19615
29	TH17spr	Guangzhou, China	23.15	113.36	36	2017_spr	21.6	341F/806R	PM2.5	This study	1291	15310
30	CH16spr	Guangzhou, China	23.65	113.62	21	2016_spr	21.17	341F/806R	PM2.5	This study	1079	17764
31	CH16sum	Guangzhou, China	23.65	113.62	21	2016_sum	27.23	341F/806R	PM2.5	This study	1300	17960
32	CH16aut	Guangzhou, China	23.65	113.62	21	2016_aut	22.65	341F/806R	PM2.5	This study	1005	19623
33	CH16win	Guangzhou, China	23.65	113.62	21	2016_win	15.24	341F/806R	PM2.5	This study	851	20994
34	CH17spr	Guangzhou, China	23.65	113.62	21	2017_spr	20.71	341F/806R	PM2.5	This study	788	24043
35	HS16spr	Guangzhou, China	22.71	112.92	33	2016_spr	22.06	341F/806R	PM2.5	This study	817	22347
36	HS16sum	Guangzhou, China	22.71	112.92	33	2016_sum	28.57	341F/806R	PM2.5	This study	690	6292
37	HS16aut	Guangzhou, China	22.71	112.92	33	2016_aut	24.59	341F/806R	PM2.5	This study	1046	12331
38	HS16win	Guangzhou, China	22.71	112.92	33	2016_win	16.55	341F/806R	PM2.5	This study	1080	22590
39	HS17spr	Guangzhou, China	22.71	112.92	33	2017_spr	21.19	341F/806R	PM2.5	This study	711	16773
40	LS16spr	Nanjing, China	31.33	119.01	15	2016_spr	20.3	341F/806R	PM2.5	This study	446	43618
41	LS16sum	Nanjing, China	31.33	119.01	15	2016_sum	26.92	341F/806R	PM2.5	This study	1009	45075
42	LS16aut	Nanjing, China	31.33	119.01	15	2016_aut	12.16	341F/806R	PM2.5	This study	1268	59441
43	LS16win	Nanjing, China	31.33	119.01	15	2016_win	7.17	341F/806R	PM2.5	This study	1302	51711
44	LS17spr	Nanjing, China	31.33	119.01	15	2017_spr	21.09	341F/806R	PM2.5	This study	844	44464
45	XW16spr	Nanjing, China	32.06	118.8	30	2016_spr	20.54	341F/806R	PM2.5	This study	760	51098
46	XW16sum	Nanjing, China	32.06	118.8	30	2016_sum	27.36	341F/806R	PM2.5	This study	787	47002
47	XW16aut	Nanjing, China	32.06	118.8	30	2016_aut	12.31	341F/806R	PM2.5	This study	840	56961
48	XW16win	Nanjing, China	32.06	118.8	30	2016_win	7.61	341F/806R	PM2.5	This study	875	44859
49	XW17spr	Nanjing, China	32.06	118.8	30	2017_spr	21.69	341F/806R	PM2.5	This study	912	42833
50	PK16spr	Nanjing, China	32.12	118.42	51	2016_spr	16.25	341F/806R	PM2.5	This study	1147	52325
51	PK16sum	Nanjing, China	32.12	118.42	51	2016_sum	27.05	341F/806R	PM2.5	This study	962	69117
52	PK16aut	Nanjing, China	32.12	118.42	51	2016_aut	17.76	341F/806R	PM2.5	This study	973	62165
53	PK16win	Nanjing, China	32.12	118.42	51	2016_win	6.43	341F/806R	PM2.5	This study	1126	60214
54	PK17spr	Nanjing, China	32.12	118.42	51	2017_spr	16.76	341F/806R	PM2.5	This study	989	40831
55	IAP16spr	Beijing, China	39.98	116.38	56	2016_spr	18.31	341F/806R	PM2.5	This study	2097	28792
56	IAP16sum	Beijing, China	39.98	116.38	56	2016_sum	25.85	341F/806R	PM2.5	This study	1134	40471
57	IAP16aut	Beijing, China	39.98	116.38	56	2016_aut	12.38	341F/806R	PM2.5	This study	1304	40121
58	IAP16win	Beijing, China	39.98	116.38	56	2016_win	0.4	341F/806R	PM2.5	This study	704	40369
59	IAP17spr	Beijing, China	39.98	116.38	56	2017_spr	7.77	341F/806R	PM2.5	This study	1753	17545
60	PKU16win	Beijing, China	39.99	116.36	56	2016_win	0.4	341F/806R	PM2.5	This study	1575	38329
61	PKU17spr	Beijing, China	39.99	116.36	56	2017_spr	3.23	341F/806R	PM2.5	This study	2160	34987
62	PKU17sum	Beijing, China	39.99	116.36	56	2017_sum	23	341F/806R	PM2.5	This study	1502	39208
63	PKU17aut	Beijing, China	39.99	116.36	56	2017_aut	25.74	341F/806R	PM2.5	This study	1128	40123
64	PKU17win	Beijing, China	39.99	116.36	56	2017_win	0.45	341F/806R	PM2.5	This study	2541	39560
65	HK17win	Hong Kong, China	22.31	114.18	87	2017_win	18.55	341F/806R	PM2.5	This study	522	276284
66	HK18spr	Hong Kong, China	22.31	114.18	87	2018_spr	23.67	341F/806R	PM2.5	This study	420	297849
67	HK18sum	Hong Kong, China	22.31	114.18	87	2018_sum	29.6	341F/806R	PM2.5	This study	423	204011
68	HK18aut	Hong Kong, China	22.31	114.18	87	2018_aut	26.76	341F/806R	PM2.5	This study	191	77145
69	ME17win	Mt. Everest, China	28.21	86.56	4276	2017_win	-2.42	341F/806R	PM2.5	This study	1880	378773
70	ME18spr	Mt. Everest, China	28.21	86.56	4276	2018_spr	5.1	341F/806R	PM2.5	This study	1001	310189
71	ME18sum	Mt. Everest, China	28.21	86.56	4276	2018_sum	10.78	341F/806R	PM2.5	This study	259	204085
72	ME18aut	Mt. Everest, China	28.21	86.56	4276	2018_aut	7.13	341F/806R	PM2.5	This study	612	408329
73	HR18sum	Beijing, China	40.4	116.69	90	2018_sum	25.67	341F/806R	PM2.5	This study	492	414332
74	HR18aut	Beijing, China	40.4	116.69	90	2018_aut	9.54	341F/806R	PM2.5	This study	1383	444116
75	HR18win	Beijing, China	40.4	116.69	90	2018_win	-2.3	341F/806R	PM2.5	This study	2082	458648
76	HR19spr	Beijing, China	40.4	116.69	90	2019_spr	11.67	341F/806R	PM2.5	This study	404	418055
77	AMS S1	Amsterdam-Island, France	-37.81	77.55	59	2016-10-09	20.33	338F/518R	PM10	1	628	35253
78	AMS S2	Amsterdam-Island, France	-37.81	77.55	59	17/9/2016	21.9	338F/518R	PM10	1	876	28328
79	AMS S3	Amsterdam-Island, France	-37.81	77.55	59	24/9/2016	20.46	338F/518R	PM10	1	917	47777
80	AMS S4	Amsterdam-Island, France	-37.81	77.55	59	2016-01-10	17	338F/518R	PM10	1	703	23164
81	AMS S5	Amsterdam-Island, France	-37.81	77.55	59	2016-08-10	15.49	338F/518R	PM10	1	660	46143
82	AMS S6	Amsterdam-Island, France	-37.81	77.55	59	14/10/2016	13.81	338F/518R	PM10	1	697	31435
83	AMS S7	Amsterdam-Island, France	-37.81	77.55	59	21/10/2016	9.09	338F/518R	PM10	1	280	48994
84	AMS S8	Amsterdam-Island, France	-37.81	77.55	59	28/10/2016	6.92	338F/518R	PM10	1	676	43961
85	AMS S9	Amsterdam-Island, France	-37.81	77.55	59	2016-04-11	6.11	338F/518R	PM10	1	591	15877
86	CAP S1	Cape Point, South Africa	-34.36	18.5	230	14/10/2016	14.6	338F/518R	PM10	1	258	18629
87	CAP S2	Cape Point, South Africa	-34.36	18.5	230	21/10/2016	14.25	338F/518R	PM10	1	596	72367
88	CAP S3	Cape Point, South Africa	-34.36	18.5	230	28/10/2016	16.56	338F/518R	PM10	1	577	69838
89	CAP S4	Cape Point, South Africa	-34.36	18.5	230	2016-04-11	15.61	338F/518R	PM10	1	647	85746
90	CAP S5	Cape Point, South Africa	-34.36	18.5	230	2016-11-11	18.64	338F/518R	PM10	1	598	63292
91	CAP S6	Cape Point, South Africa	-34.36	18.5	230	18/11/2016	16.61	338F/518R	PM10	1	575	64081
92	CAP S7	Cape Point, South Africa	-34.36	18.5	230	25/11/2016	18.99	338F/518R	PM10	1	695	71044
93	CHC S1	Chacaltaya, Bolivia	-16.35	-68.13	5380	2016-01-07	9.56	338F/518R	PM10	1	754	53454
94	CHC S10	Chacaltaya, Bolivia	-16.35	-68.13	5380	2017-09-09	11.96	338F/518R	PM10	1	811	112160
95	CHC S11	Chacaltaya, Bolivia	-16.35	-68.13	5380	16/9/2016	12.6	338F/518R	PM10	1	781	4567
96	CHC S12	Chacaltaya, Bolivia	-16.35	-68.13	5380	23/9/2016	15.09	338F/518R	PM10	1	519	11374
97	CHC S13	Chacaltaya, Bolivia	-16.35	-68.13	5380	30/9/2016	15.2	338F/518R	PM10	1	870	112541
98	CHC S14	Chacaltaya, Bolivia	-16.35	-68.13	5380	14/10/2016	14.6	338F/518R	PM10	1	400	21405
99	CHC S15	Chacaltaya, Bolivia	-16.35	-68.13	5380	21/10/2016	14.25	338F/518R	PM10	1	702	52131
100	CHC S16	Chacaltaya, Bolivia	-16.35	-68.13	5380	28/10/2016	16.56	338F/518R	PM10	1	834	8336
101	CHC S2	Chacaltaya, Bolivia	-16.35	-68.13	5380	2016-08-07	19.82	338F/518R	PM10	1	883	109139
102	CHC S3	Chacaltaya, Bolivia	-16.35	-68.13	5380	15/7/2016	12.51	338F/518R	PM10	1	774	53274
103	CHC S4	Chacaltaya, Bolivia	-16.35	-68.13	5380	29/7/2016	12.67	338F/518R	PM10	1	546	14004
104	CHC S5	Chacaltaya, Bolivia	-16.35	-68.13	5380	2016-05-08	12.35	338F/518R	PM10	1	698	51261
105	CHC S6	Chacaltaya, Bolivia	-16.35	-68.13	5380	2016-12-08	11.29	338F/518R	PM10	1	681	95248
106	CHC S7	Chacaltaya, Bolivia	-16.35	-68.13	5380	19/8/2016	12.65	338F/518R	PM10	1	677	53277
107	CHC S8	Chacaltaya, Bolivia	-16.35	-68.13	5380	26/08/2016	9.14	338F/518R	PM10	1	905	68796
108	CHC S9	Chacaltaya, Bolivia	-16.35	-68.13	5380	2016-02-09	12.9	338F/518R	PM10	1	754	28162
109	GRE S16	Grenoble, France	45.19	5.76	210	2017-03-07	23.32	338F/518R	PM10	1	452	16179
110	GRE S17	Grenoble, France	45.19	5.76	210	2017-10-07	22.45	338F/518R	PM10	1	377	21143
111	GRE S18	Grenoble, France	45.19	5.76	210	17/7/2017	21.56	338F/518R	PM10	1	563	19996
112	GRE S19	Grenoble, France	45.19	5.76	210	24/7/2017	20.23	338F/518R	PM10	1	803	11923
113	GRE S20	Grenoble, France	45.19	5.76	210	31/07/2017	24.73	338F/518R	PM10	1	839	23281
114	GRE S21	Grenoble, France	45.19	5.76	210	2017-07-08	17.91	338F/518R	PM10	1	725	13277
115	GRE S22	Grenoble, France	45.19	5.76	210	14/8/2017	21.56	338F/518R	PM10	1	644	25325
116	GRE S23	Grenoble, France	45.19	5.76	210	21/8/2017	21.72	338F/518R	PM10	1	770	15392
117	GRE S24	Grenoble, France	45.19	5.76	210	28/8/2017	19.32	338F/518R	PM10	1	839	22239
118	GRE S25	Grenoble, France	45.19	5.76	210	2017-04-09	17.09	338F/518R	PM10	1	662	12470
119	NAM S1	Namco, China	30.78	91	4730	17/5/2017	5.28	338F/518R	PM10	1	547	14153
120	NAM S2	Namco, China	30.78	91	4730	25/5/2017	5.74	338F/518R	PM10	1	638	15715
121	NAM S3	Namco, China	30.78	91	4730	2017-02-06	7.49	338F/518R	PM10	1	506	15944
122	NAM S4	Namco, China	30.78	91	4730	13/6/2017	9.65	338F/518R	PM10	1	555	14988
123	NAM S5	Namco, China	30.78	91	4730	20/6/2017	8.72	338F/518R	PM10	1	515	7830
124	NAM S7	Namco, China	30.78	91	4730	2017-07-07	10.01	338F/518R	PM10	1	681	14015
125	NAM S8	Namco, China	30.78	91	4730	14/7/2017	11.53	338F/518R	PM10	1	833	21432
126	NAM S9	Namco, China	30.78	91	4730	21/7/2017	11.01	338F/518R	PM10	1	622	16796
127	PDD S1	PuydeDôme, France	45.77	2.97	1465	29/6/2016	20.09	338F/518R	PM10	1	444	28056
128	PDD S10	PuydeDôme, France	45.77	2.97	1465	2016-01-09	21.89	338F/518R	PM10	1	369	17925
129	PDD S11	PuydeDôme, France	45.77	2.97	1465	2016-07-09	22.28	338F/518R	PM10	1	434	14885
130	PDD S12	PuydeDôme, France	45.77	2.97	1465	14/9/2016	15.2	338F/518R	PM10	1	387	26865
131	PDD S13	PuydeDôme, France	45.77	2.97	1465	21/9/2016	15.3	338F/518R	PM10	1	327	17547
132	PDD S2	PuydeDôme, France	45.77	2.97	1465	2016-06-07	21.55	338F/518R	PM10	1	293	24593
133	PDD S3	PuydeDôme, France	45.77	2.97	1465	13/7/2016	19.53	338F/518R	PM10	1	291	20552
134	PDD S4	PuydeDôme, France	45.77	2.97	1465	20/7/2016	21.5	338F/518R	PM10	1	268	45354
135	PDD S6	PuydeDôme, France	45.77	2.97	1465	2016-03-08	19.17	338F/518R	PM10	1	452	18791
136	PDD S7	PuydeDôme, France	45.77	2.97	1465	2016-10-08	21.13	338F/518R	PM10	1	393	20903
137	PDD S8	PuydeDôme, France	45.77	2.97	1465	17/8/2016	20.48	338F/518R	PM10	1	490	16592
138	PDD S9	PuydeDôme, France	45.77	2.97	1465	24/8/2016	24.67	338F/518R	PM10	1	575	27527
139	PDM S1	Pic-du-Midi, France	43.94	0.14	2876	20/6/2016	20.01	338F/518R	PM10	1	1143	2558
140	PDM S10	Pic-du-Midi, France	43.94	0.14	2876	23/8/2016	22.63	338F/518R	PM10	1	737	18493
141	PDM S11	Pic-du-Midi, France	43.94	0.14	2876	13/9/2016	15.72	338F/518R	PM10	1	755	31115
142	PDM S12	Pic-du-Midi, France	43.94	0.14	2876	20/9/2016	16.94	338F/518R	PM10	1	570	9206
143	PDM S13	Pic-du-Midi, France	43.94	0.14	2876	2016-06-09	21.47	338F/518R	PM10	1	703	22909
144	PDM S14	Pic-du-Midi, France	43.94	0.14	2876	27/9/2641	17.05	338F/518R	PM10	1	851	11037
145	PDM S2	Pic-du-Midi, France	43.94	0.14	2876	29/6/2016	18.36	338F/518R	PM10	1	333	9510
146	PDM S4	Pic-du-Midi, France	43.94	0.14	2876	2016-12-07	18.28	338F/518R	PM10	1	672	33527
147	PDM S5	Pic-du-Midi, France	43.94	0.14	2876	19/7/2016	20.97	338F/518R	PM10	1	919	17819
148	PDM S6	Pic-du-Midi, France	43.94	0.14	2876	26/7/2016	19.97	338F/518R	PM10	1	799	15674
149	PDM S7	Pic-du-Midi, France	43.94	0.14	2876	2016-02-08	20.1	338F/518R	PM10	1	902	22386
150	PDM S9	Pic-du-Midi, France	43.94	0.14	2876	16/8/2016	20.12	338F/518R	PM10	1	613	27042
151	STN S1	Station-Nord, Greenland	81.57	16.64	37	27/3/2017	-22.61	338F/518R	PM10	1	91	5384
152	STN S10	Station-Nord, Greenland	81.57	16.64	37	29/5/2017	-3.48	338F/518R	PM10	1	26	155
153	STN S11	Station-Nord, Greenland	81.57	16.64	37	2017-05-06	-2.78	338F/518R	PM10	1	165	10926
154	STN S12	Station-Nord, Greenland	81.57	16.64	37	2017-12-06	-4.13	338F/518R	PM10	1	236	15440
155	STN S13	Station-Nord, Greenland	81.57	16.64	37	19/6/2017	-6.18	338F/518R	PM10	1	290	28385
156	STN S2	Station-Nord, Greenland	81.57	16.64	37	2017-03-04	-16.56	338F/518R	PM10	1	128	970
157	STN S3	Station-Nord, Greenland	81.57	16.64	37	2017-10-04	-23.59	338F/518R	PM10	1	266	8738
158	STN S4	Station-Nord, Greenland	81.57	16.64	37	17/4/2017	-20.35	338F/518R	PM10	1	145	1315
159	STN S5	Station-Nord, Greenland	81.57	16.64	37	24/4/2017	-20.9	338F/518R	PM10	1	472	5856
160	STN S6	Station-Nord, Greenland	81.57	16.64	37	2016-01-05	-14.42	338F/518R	PM10	1	251	2343
161	STN S7	Station-Nord, Greenland	81.57	16.64	37	2017-08-05	-9.08	338F/518R	PM10	1	218	1744
162	STN S8	Station-Nord, Greenland	81.57	16.64	37	15/5/2017	-7.96	338F/518R	PM10	1	502	47026
163	STN S9	Station-Nord, Greenland	81.57	16.64	37	22/5/2017	-1.72	338F/518R	PM10	1	206	1951
164	STP S1	Colorado, USA	40.46	106.74	3220	14/7/2017	24.68	338F/518R	PM10	1	763	38363
165	STP S2	Colorado, USA	40.46	106.74	3220	21/7/2017	23.75	338F/518R	PM10	1	696	36037
166	STP S3	Colorado, USA	40.46	106.74	3220	28/7/2017	21.97	338F/518R	PM10	1	789	43072
167	STP S7	Colorado, USA	40.46	106.74	3220	25/8/2017	22.59	338F/518R	PM10	1	790	27320
168	L_06_W1	Ljungbyhed, Sweden	56.08	13.22	43	2006-02-01	-1.1	515F/806R	TSP	2	152	13575
169	L_06_W3	Ljungbyhed, Sweden	56.08	13.22	43	16/1/2006	-5.4	515F/806R	TSP	2	153	14475
170	L_06_W5	Ljungbyhed, Sweden	56.08	13.22	43	30/1/2006	-3.5	515F/806R	TSP	2	154	16504
171	L_06_W9	Ljungbyhed, Sweden	56.08	13.22	43	27/2/2006	-1.7	515F/806R	TSP	2	380	135245
172	L_06_W15	Ljungbyhed, Sweden	56.08	13.22	43	2006-10-04	4.8	515F/806R	TSP	2	721	80022
173	L_06_W17	Ljungbyhed, Sweden	56.08	13.22	43	24/4/2006	8.1	515F/806R	TSP	2	685	80319
174	L_06_W19	Ljungbyhed, Sweden	56.08	13.22	43	2006-08-05	14.5	515F/806R	TSP	2	870	23318
175	L_06_W21	Ljungbyhed, Sweden	56.08	13.22	43	22/5/2006	10.3	515F/806R	TSP	2	1657	62957
176	L_06_W23	Ljungbyhed, Sweden	56.08	13.22	43	2006-05-06	12.1	515F/806R	TSP	2	1412	15768
177	L_06_W25	Ljungbyhed, Sweden	56.08	13.22	43	19/6/2006	16.7	515F/806R	TSP	2	1334	64601
178	L_06_W27	Ljungbyhed, Sweden	56.08	13.22	43	2006-03-07	20.1	515F/806R	TSP	2	974	59396
179	L_06_W29	Ljungbyhed, Sweden	56.08	13.22	43	17/7/2006	20	515F/806R	TSP	2	1010	101982
180	L_06_W31	Ljungbyhed, Sweden	56.08	13.22	43	31/7/2006	17.9	515F/806R	TSP	2	1185	52203
181	L_06_W33	Ljungbyhed, Sweden	56.08	13.22	43	14/8/2006	16.1	515F/806R	TSP	2	1140	30067
182	L_06_W35	Ljungbyhed, Sweden	56.08	13.22	43	21/8/2006	15.2	515F/806R	TSP	2	1188	4137
183	L_06_W37	Ljungbyhed, Sweden	56.08	13.22	43	2006-04-09	14.9	515F/806R	TSP	2	992	54173
184	L_06_W39	Ljungbyhed, Sweden	56.08	13.22	43	18/9/2006	14.9	515F/806R	TSP	2	987	69492
185	L_06_W41	Ljungbyhed, Sweden	56.08	13.22	43	2006-02-10	11.8	515F/806R	TSP	2	589	65199
186	L_06_W43	Ljungbyhed, Sweden	56.08	13.22	43	16/10/2006	6	515F/806R	TSP	2	458	40972
187	L_06_W45	Ljungbyhed, Sweden	56.08	13.22	43	30/10/2006	7.4	515F/806R	TSP	2	782	121054
188	L_06_W47	Ljungbyhed, Sweden	56.08	13.22	43	13/11/2006	6.3	515F/806R	TSP	2	528	150335
189	L_06_W49	Ljungbyhed, Sweden	56.08	13.22	43	27/11/2006	6.6	515F/806R	TSP	2	555	92478
190	L_06_W51	Ljungbyhed, Sweden	56.08	13.22	43	2006-11-12	4.1	515F/806R	TSP	2	484	79238
191	L_07_W1	Ljungbyhed, Sweden	56.08	13.22	43	2007-01-01	4.5	515F/806R	TSP	2	380	55779
192	L_07_W3	Ljungbyhed, Sweden	56.08	13.22	43	15/1/2007	3.8	515F/806R	TSP	2	267	145172
193	L_07_W5	Ljungbyhed, Sweden	56.08	13.22	43	29/1/2007	2.9	515F/806R	TSP	2	379	153957
194	L_07_W7	Ljungbyhed, Sweden	56.08	13.22	43	2007-12-02	0.2	515F/806R	TSP	2	703	44513
195	L_07_W9	Ljungbyhed, Sweden	56.08	13.22	43	26/2/2007	1.4	515F/806R	TSP	2	895	168463
196	L_07_W11	Ljungbyhed, Sweden	56.08	13.22	43	2007-12-03	6.3	515F/806R	TSP	2	1727	114836
197	L_07_W13	Ljungbyhed, Sweden	56.08	13.22	43	26/3/2007	6.9	515F/806R	TSP	2	1211	104429
198	L_07_W15	Ljungbyhed, Sweden	56.08	13.22	43	2007-09-04	8.7	515F/806R	TSP	2	1079	71782
199	L_07_W17	Ljungbyhed, Sweden	56.08	13.22	43	23/4/2007	10.8	515F/806R	TSP	2	1001	56465
200	L_07_W19	Ljungbyhed, Sweden	56.08	13.22	43	2007-07-05	10.3	515F/806R	TSP	2	1017	9729
201	L_07_W21	Ljungbyhed, Sweden	56.08	13.22	43	21/5/2007	13.1	515F/806R	TSP	2	1885	1420
202	L_07_W27	Ljungbyhed, Sweden	56.08	13.22	43	2007-02-07	15.2	515F/806R	TSP	2	1456	171726
203	L_07_W29	Ljungbyhed, Sweden	56.08	13.22	43	16/7/2007	16.1	515F/806R	TSP	2	1406	19383
204	L_07_W31	Ljungbyhed, Sweden	56.08	13.22	43	30/7/2007	17.3	515F/806R	TSP	2	660	88278
205	L_07_W33	Ljungbyhed, Sweden	56.08	13.22	43	13/8/2007	16.4	515F/806R	TSP	2	843	16296
206	L_07_W35	Ljungbyhed, Sweden	56.08	13.22	43	27/8/2007	12.1	515F/806R	TSP	2	765	344154
207	L_07_W37	Ljungbyhed, Sweden	56.08	13.22	43	2007-10-09	11.8	515F/806R	TSP	2	895	78139
208	L_07_W39	Ljungbyhed, Sweden	56.08	13.22	43	24/9/2007	10	515F/806R	TSP	2	1001	132941
209	L_07_W41	Ljungbyhed, Sweden	56.08	13.22	43	2007-08-10	6.6	515F/806R	TSP	2	1062	40041
210	L_07_W43	Ljungbyhed, Sweden	56.08	13.22	43	22/10/2007	6.2	515F/806R	TSP	2	703	89564
211	L_07_W45	Ljungbyhed, Sweden	56.08	13.22	43	2007-05-11	2.6	515F/806R	TSP	2	258	148393
212	L_07_W47	Ljungbyhed, Sweden	56.08	13.22	43	19/11/2007	3.9	515F/806R	TSP	2	257	106251
213	L_07_W49	Ljungbyhed, Sweden	56.08	13.22	43	2007-03-12	1.4	515F/806R	TSP	2	791	110585
214	K_06_W1	Kiruna, Sweden	67.84	20.42	393	2006-02-01	-10.2	515F/806R	TSP	2	135	11755
215	K_06_W3	Kiruna, Sweden	67.84	20.42	393	16/1/2006	-14.2	515F/806R	TSP	2	231	30518
216	K_06_W5	Kiruna, Sweden	67.84	20.42	393	30/1/2006	-12.1	515F/806R	TSP	2	170	23807
217	K_06_W11	Kiruna, Sweden	67.84	20.42	393	13/3/2006	-2.6	515F/806R	TSP	2	528	136288
218	K_06_W13	Kiruna, Sweden	67.84	20.42	393	27/3/2006	-10.9	515F/806R	TSP	2	214	12729
219	K_06_W15	Kiruna, Sweden	67.84	20.42	393	2006-10-04	-4.1	515F/806R	TSP	2	257	82917
220	K_06_W17	Kiruna, Sweden	67.84	20.42	393	24/4/2006	2	515F/806R	TSP	2	415	47724
221	K_06_W19	Kiruna, Sweden	67.84	20.42	393	2006-08-05	6.1	515F/806R	TSP	2	249	18576
222	K_06_W25	Kiruna, Sweden	67.84	20.42	393	19/6/2006	14.5	515F/806R	TSP	2	354	331
223	K_06_W27	Kiruna, Sweden	67.84	20.42	393	2006-03-07	13.3	515F/806R	TSP	2	782	8973
224	K_06_W29	Kiruna, Sweden	67.84	20.42	393	17/7/2006	11.2	515F/806R	TSP	2	940	19911
225	K_06_W31	Kiruna, Sweden	67.84	20.42	393	31/7/2006	14.3	515F/806R	TSP	2	795	71493
226	K_06_W33	Kiruna, Sweden	67.84	20.42	393	14/8/2006	13.4	515F/806R	TSP	2	1097	55849
227	K_06_W35	Kiruna, Sweden	67.84	20.42	393	21/8/2006	11.8	515F/806R	TSP	2	362	10919
228	K_06_W37	Kiruna, Sweden	67.84	20.42	393	2006-04-09	7.2	515F/806R	TSP	2	214	20445
229	K_06_W39	Kiruna, Sweden	67.84	20.42	393	18/9/2006	1.1	515F/806R	TSP	2	222	23707
230	K_06_W41	Kiruna, Sweden	67.84	20.42	393	2006-02-10	2	515F/806R	TSP	2	494	23020
231	K_06_W43	Kiruna, Sweden	67.84	20.42	393	16/10/2006	-5.9	515F/806R	TSP	2	537	84649
232	K_06_W45	Kiruna, Sweden	67.84	20.42	393	30/10/2006	-7.2	515F/806R	TSP	2	344	106306
233	K_06_W47	Kiruna, Sweden	67.84	20.42	393	13/11/2006	-4.7	515F/806R	TSP	2	362	83662
234	K_06_W49	Kiruna, Sweden	67.84	20.42	393	27/11/2006	-5.4	515F/806R	TSP	2	240	136655
235	K_06_W51	Kiruna, Sweden	67.84	20.42	393	2006-11-12	-5.9	515F/806R	TSP	2	188	80180
236	K_07_W1	Kiruna, Sweden	67.84	20.42	393	2007-01-01	-7.8	515F/806R	TSP	2	354	9460
237	K_07_W3	Kiruna, Sweden	67.84	20.42	393	15/1/2007	-12.7	515F/806R	TSP	2	266	18418
238	K_07_W5	Kiruna, Sweden	67.84	20.42	393	29/1/2007	-15.7	515F/806R	TSP	2	170	112631
239	K_07_W7	Kiruna, Sweden	67.84	20.42	393	2007-12-02	-17.9	515F/806R	TSP	2	214	6420
240	K_07_W9	Kiruna, Sweden	67.84	20.42	393	26/2/2007	-12.4	515F/806R	TSP	2	249	14854
241	K_07_W11	Kiruna, Sweden	67.84	20.42	393	2007-12-03	-3.2	515F/806R	TSP	2	310	47980
242	K_07_W13	Kiruna, Sweden	67.84	20.42	393	26/3/2007	1.9	515F/806R	TSP	2	433	77292
243	K_07_W15	Kiruna, Sweden	67.84	20.42	393	2007-09-04	-0.5	515F/806R	TSP	2	450	28788
244	K_07_W17	Kiruna, Sweden	67.84	20.42	393	23/4/2007	1.8	515F/806R	TSP	2	310	57908
245	K_07_W19	Kiruna, Sweden	67.84	20.42	393	2007-07-05	1.7	515F/806R	TSP	2	292	36187
246	K_07_W21	Kiruna, Sweden	67.84	20.42	393	21/5/2007	7.5	515F/806R	TSP	2	318	41729
247	K_07_W23	Kiruna, Sweden	67.84	20.42	393	2007-04-06	12.5	515F/806R	TSP	2	887	16880
248	K_07_W29	Kiruna, Sweden	67.84	20.42	393	2007-02-07	12.9	515F/806R	TSP	2	956	68997
249	K_07_W31	Kiruna, Sweden	67.84	20.42	393	16/7/2007	13.9	515F/806R	TSP	2	703	36535
250	K_07_W33	Kiruna, Sweden	67.84	20.42	393	30/7/2007	13.1	515F/806R	TSP	2	581	26335
251	K_07_W35	Kiruna, Sweden	67.84	20.42	393	13/8/2007	4.4	515F/806R	TSP	2	1491	9628
252	K_07_W37	Kiruna, Sweden	67.84	20.42	393	27/8/2007	5.8	515F/806R	TSP	2	800	11683
253	K_07_W39	Kiruna, Sweden	67.84	20.42	393	2007-10-09	5.7	515F/806R	TSP	2	721	96393
254	K_07_W41	Kiruna, Sweden	67.84	20.42	393	24/9/2007	0.5	515F/806R	TSP	2	616	57206
255	K_07_W43	Kiruna, Sweden	67.84	20.42	393	2007-08-10	1.4	515F/806R	TSP	2	502	66301
256	K_07_W45	Kiruna, Sweden	67.84	20.42	393	22/10/2007	-4.7	515F/806R	TSP	2	484	129464
257	K_07_W47	Kiruna, Sweden	67.84	20.42	393	2007-05-11	-4.4	515F/806R	TSP	2	467	153631
258	K_07_W49	Kiruna, Sweden	67.84	20.42	393	19/11/2007	-5.3	515F/806R	TSP	2	573	38664
259	K_07_W51	Kiruna, Sweden	67.84	20.42	393	2007-03-12	-5.9	515F/806R	TSP	2	773	131477
260	SA1	South Ocean	-44.96	146.31	23	2018-12-01	17.8	27F/519R & 515F/926R	TSP	3	389	17243
261	SA10	South Ocean	-65.04	139.85	23	30/1/2018	-0.4	27F/519R & 515F/926R	TSP	3	26	9244
262	SA11	South Ocean	-65.53	147.47	23	2018-02-02	-3.7	27F/519R & 515F/926R	TSP	3	14	6361
263	SA12	South Ocean	-64.4	150	23	2018-04-02	-3.3	27F/519R & 515F/926R	TSP	3	9	5356
264	SA13	South Ocean	-62.8	149.07	23	2018-05-02	-4.1	27F/519R & 515F/926R	TSP	3	56	6041
265	SA14	South Ocean	-62.82	144.24	23	2018-07-02	1.6	27F/519R & 515F/926R	TSP	3	100	9491
266	SA15	South Ocean	-62.21	138.56	23	2018-08-02	1.7	27F/519R & 515F/926R	TSP	3	168	10353
267	SA16	South Ocean	-62.31	133.31	23	2018-10-02	0.9	27F/519R & 515F/926R	TSP	3	47	5328
268	SA18	South Ocean	-60.96	132.06	23	13/2/2018	1.9	27F/519R & 515F/926R	TSP	3	109	15869
269	SA19	South Ocean	-58.27	132.19	23	14/2/2018	2.7	27F/519R & 515F/926R	TSP	3	68	11328
270	SA2	South Ocean	-47.34	144.92	23	16/1/2018	10.3	27F/519R & 515F/926R	TSP	3	186	20463
271	SA20	South Ocean	-56.7	138.1	23	16/2/2018	3.7	27F/519R & 515F/926R	TSP	3	226	24527
272	SA21	South Ocean	-56.55	141.49	23	18/2/2018	2.9	27F/519R & 515F/926R	TSP	3	123	25198
273	SA22	South Ocean	-53.64	142.97	23	19/2/2018	4.3	27F/519R & 515F/926R	TSP	3	37	8096
274	SA23	South Ocean	-48.44	144.48	23	19/2/2018	5.1	27F/519R & 515F/926R	TSP	3	186	4145
275	SA3	South Ocean	-49.14	144.16	23	16/1/2018	11.3	27F/519R & 515F/926R	TSP	3	186	25981
276	SA4	South Ocean	-50.54	143.48	23	18/1/2018	9.9	27F/519R & 515F/926R	TSP	3	310	19694
277	SA7	South Ocean	-55.12	140.94	23	22/1/2018	5.6	27F/519R & 515F/926R	TSP	3	31	11394
278	SA9	South Ocean	-61.72	139.85	23	27/1/2018	1.6	27F/519R & 515F/926R	TSP	3	38	17461
279	14To_1	Tsogt-Ovoo, Mongolia	44.23	105.17	1256	16/3/2014	0.9	515F/806R	TSP	4	510	109202
280	14To_2	Tsogt-Ovoo, Mongolia	44.23	105.17	1256	16/3/2014	0.9	515F/806R	TSP	4	909	17436
281	14To_3	Tsogt-Ovoo, Mongolia	44.23	105.17	1256	17/3/2014	1.01	515F/806R	TSP	4	1332	216602
282	14To_4	Tsogt-Ovoo, Mongolia	44.23	105.17	1256	18/3/2014	-16.85	515F/806R	TSP	4	603	36723
283	15To_1	Tsogt-Ovoo, Mongolia	44.23	105.17	1256	2015-07-03	-8.28	515F/806R	TSP	4	174	35657
284	15To_2	Tsogt-Ovoo, Mongolia	44.23	105.17	1256	2015-07-03	-8.28	515F/806R	TSP	4	379	12433
285	15To_3	Tsogt-Ovoo, Mongolia	44.23	105.17	1256	2015-09-03	-10.4	515F/806R	TSP	4	72	10251
286	15To_4	Tsogt-Ovoo, Mongolia	44.23	105.17	1256	2015-09-03	-10.4	515F/806R	TSP	4	155	27620
287	15To_5	Tsogt-Ovoo, Mongolia	44.23	105.17	1256	2015-10-03	-7.73	515F/806R	TSP	4	93	23554
288	15To_6	Tsogt-Ovoo, Mongolia	44.23	105.17	1256	2015-10-03	-7.73	515F/806R	TSP	4	1097	192268
289	15To_8	Tsogt-Ovoo, Mongolia	44.23	105.17	1256	26/4/2015	16.46	515F/806R	TSP	4	987	171156
290	15To_9	Tsogt-Ovoo, Mongolia	44.23	105.17	1256	27/4/2015	9.65	515F/806R	TSP	4	387	121260
291	C1	Colorado, USA	40	-105.05	1624		27.7	515F/806R	PM10	5	160	20924
292	AG1	Colorado, USA	40	-105.25	1624		16.4	515F/806R	PM10	5	241	95919
293	F1	Colorado, USA	40.05	-105.52	1522		15.7	515F/806R	PM10	5	95	73550
294	C2	Colorado, USA	40.15	-105.03	1519		22.5	515F/806R	PM10	5	250	85366
295	AG2	Colorado, USA	40.16	-105.1	1519		29.3	515F/806R	PM10	5	122	143824
296	F2	Colorado, USA	40.18	-105.31	1522		0	515F/806R	PM10	5	95	455573
297	F3	Colorado, USA	40.3	-105.52	1783		22.6	515F/806R	PM10	5	84	54234
298	AG3	Colorado, USA	40.42	-105.07	1519		23.7	515F/806R	PM10	5	155	81007
299	SPL_Wint9	Colorado, USA	40.45	-106.74	2553		0	515F/806R	PM10	5	269	19978
300	SPL_Sp29	Colorado, USA	40.45	-106.74	2553		0	515F/806R	PM10	5	169	43823
301	SPL_Sp25	Colorado, USA	40.45	-106.74	2553		0	515F/806R	PM10	5	174	49460
302	SPL_Sum5	Colorado, USA	40.45	-106.74	2553		0	515F/806R	PM10	5	389	42694
303	SPL_Sum9	Colorado, USA	40.45	-106.74	2553		0	515F/806R	PM10	5	274	23823
304	SPL_Fall1	Colorado, USA	40.45	-106.74	2553		0	515F/806R	PM10	5	305	23064
305	SPL_Sp21	Colorado, USA	40.45	-106.74	2553		0	515F/806R	PM10	5	109	13277
306	SPL_Sum1	Colorado, USA	40.45	-106.74	2553		0	515F/806R	PM10	5	159	40426
307	C3	Colorado, USA	40.59	-105.08	1525		0	515F/806R	PM10	5	225	29267
308	Cle_W3	Ohio, USA	41.42	-81.87	199		0	515F/806R	PM10	5	1426	65904
309	Cle_W2	Ohio, USA	41.42	-81.87	199		0	515F/806R	PM10	5	1430	101161
310	Cle_W1	Ohio, USA	41.42	-81.87	199		0	515F/806R	PM10	5	1763	96018
311	Cle_4	Ohio, USA	41.42	-81.87	199		0	515F/806R	PM10	5	248	24643
312	Cle_3	Ohio, USA	41.42	-81.87	199		0	515F/806R	PM10	5	166	11543
313	Cle_1	Ohio, USA	41.42	-81.87	199		0	515F/806R	PM10	5	149	44446
314	Chi_W1	Ohio, USA	41.78	-87.75	181		0	515F/806R	PM10	5	572	133870
315	Chi_4	Ohio, USA	41.78	-87.75	181		0	515F/806R	PM10	5	333	54774
316	Chi_W2	Ohio, USA	41.78	-87.75	181		0	515F/806R	PM10	5	869	133150
317	Chi_W3	Ohio, USA	41.78	-87.75	181		0	515F/806R	PM10	5	461	40371
318	Chi_2	Ohio, USA	41.78	-87.75	181		0	515F/806R	PM10	5	305	21464
319	Chi_1	Ohio, USA	41.78	-87.75	181		0	515F/806R	PM10	5	389	13324
320	Det_2	Michigan, USA	42.42	-83.02	183		0	515F/806R	PM10	5	457	174943
321	Det_W6	Michigan, USA	42.42	-83.02	183		0	515F/806R	PM10	5	335	18241
322	Det_4	Michigan, USA	42.42	-83.02	183		0	515F/806R	PM10	5	232	114385
323	Det_1	Michigan, USA	42.42	-83.02	183		0	515F/806R	PM10	5	213	46459
324	Det_W7	Michigan, USA	42.42	-83.02	183		0	515F/806R	PM10	5	343	16239
325	Mayv_W5	Michigan, USA	43.49	-88.55	283		0	515F/806R	PM10	5	741	62164
326	Mayv_2	Michigan, USA	43.49	-88.55	283		0	515F/806R	PM10	5	334	59895
327	Mayv_W2	Michigan, USA	43.49	-88.55	283		0	515F/806R	PM10	5	526	93134
328	MZ_22a	Wiesbaden, Germany	50.01	8.23	95		0	515F/806R	PM10	5	1279	192266
329	MZ_103b	Wiesbaden, Germany	50.01	8.23	95		0	515F/806R	PM10	5	385	38025
330	MZ_15a	Wiesbaden, Germany	50.01	8.23	95		0	515F/806R	PM10	5	1038	208582
331	MZ_41a	Wiesbaden, Germany	50.01	8.23	95		0	515F/806R	PM10	5	419	160058
332	MZ_41b	Wiesbaden, Germany	50.01	8.23	95		0	515F/806R	PM10	5	787	172427
333	MZ_50b	Wiesbaden, Germany	50.01	8.23	95		0	515F/806R	PM10	5	362	132845
334	MZ_62b	Wiesbaden, Germany	50.01	8.23	95		0	515F/806R	PM10	5	584	203976
335	MZ_59b	Wiesbaden, Germany	50.01	8.23	95		0	515F/806R	PM10	5	321	192637
336	MZ_90a	Wiesbaden, Germany	50.01	8.23	95		0	515F/806R	PM10	5	426	49718
337	MZ_88b	Wiesbaden, Germany	50.01	8.23	95		0	515F/806R	PM10	5	280	80481
338	MZ_82b	Wiesbaden, Germany	50.01	8.23	95		0	515F/806R	PM10	5	349	91901
339	MZ_82a	Wiesbaden, Germany	50.01	8.23	95		0	515F/806R	PM10	5	1138	97248
340	MZ_52b	Wiesbaden, Germany	50.01	8.23	95		0	515F/806R	PM10	5	269	136590
341	MZ_90b	Wiesbaden, Germany	50.01	8.23	95		0	515F/806R	PM10	5	279	108073
342	MZ_50a	Wiesbaden, Germany	50.01	8.23	95		0	515F/806R	PM10	5	466	99998
343	MZ_67a	Wiesbaden, Germany	50.01	8.23	95		0	515F/806R	PM10	5	654	188900
344	MZ_31a	Wiesbaden, Germany	50.01	8.23	95		0	515F/806R	PM10	5	545	170726
345	MZ_47a	Wiesbaden, Germany	50.01	8.23	95		0	515F/806R	PM10	5	569	250299
346	MZ_26a	Wiesbaden, Germany	50.01	8.23	95		0	515F/806R	PM10	5	983	141743
347	MZ_93a	Wiesbaden, Germany	50.01	8.23	95		0	515F/806R	PM10	5	901	256244
348	MZ_62a	Wiesbaden, Germany	50.01	8.23	95		0	515F/806R	PM10	5	736	222441
349	MZ_103a	Wiesbaden, Germany	50.01	8.23	95		0	515F/806R	PM10	5	676	125351
350	MZ_93b	Wiesbaden, Germany	50.01	8.23	95		0	515F/806R	PM10	5	304	117535
351	MZ_54a	Wiesbaden, Germany	50.01	8.23	95		0	515F/806R	PM10	5	469	216768
352	MZ_81b	Wiesbaden, Germany	50.01	8.23	95		0	515F/806R	PM10	5	222	134733
353	MZ_23a	Wiesbaden, Germany	50.01	8.23	95		0	515F/806R	PM10	5	277	86496
354	MZ_15b	Wiesbaden, Germany	50.01	8.23	95		0	515F/806R	PM10	5	383	165908
355	MZ_22b	Wiesbaden, Germany	50.01	8.23	95		0	515F/806R	PM10	5	230	92854
356	MZ_101b	Wiesbaden, Germany	50.01	8.23	95		0	515F/806R	PM10	5	260	52731
357	MZ_47b	Wiesbaden, Germany	50.01	8.23	95		0	515F/806R	PM10	5	654	20496
358	MZ_81a	Wiesbaden, Germany	50.01	8.23	95		0	515F/806R	PM10	5	309	109200
359	MZ_54b	Wiesbaden, Germany	50.01	8.23	95		0	515F/806R	PM10	5	219	69811
360	MZ_74a	Wiesbaden, Germany	50.01	8.23	95		0	515F/806R	PM10	5	473	147015
361	MZ_101a	Wiesbaden, Germany	50.01	8.23	95		0	515F/806R	PM10	5	320	114214
362	MZ_11b	Wiesbaden, Germany	50.01	8.23	95		0	515F/806R	PM10	5	432	22328
363	MZ_88a	Wiesbaden, Germany	50.01	8.23	95		0	515F/806R	PM10	5	359	143909
364	MZ_26b	Wiesbaden, Germany	50.01	8.23	95		0	515F/806R	PM10	5	347	108270
365	MZ_23b	Wiesbaden, Germany	50.01	8.23	95		0	515F/806R	PM10	5	158	43745
366	MZ_59a	Wiesbaden, Germany	50.01	8.23	95		0	515F/806R	PM10	5	518	235048
367	MZ_31b	Wiesbaden, Germany	50.01	8.23	95		0	515F/806R	PM10	5	280	34135
368	MZ_67b	Wiesbaden, Germany	50.01	8.23	95		0	515F/806R	PM10	5	224	84427
369	MZ_74b	Wiesbaden, Germany	50.01	8.23	95		0	515F/806R	PM10	5	246	62122
370	MZ_52a	Wiesbaden, Germany	50.01	8.23	95		0	515F/806R	PM10	5	242	197428
371	GL_A1	low-Arctic Greenland	64.12	-54.37	500	26/7/2013	3.13	908F/1075R	PM10	6	47
372	GL_R2	low-Arctic Greenland	64.12	-54.37	500	26/7/2013	7.89	908F/1075R	PM10	6	156
373	GL_R3	low-Arctic Greenland	64.12	-54.37	500	27/7/2013	8.44	908F/1075R	PM10	6	139
374	GL_R1	low-Arctic Greenland	64.12	-54.37	500	25/7/2013	8.5	908F/1075R	PM10	6	212
375	GL_A2	low-Arctic Greenland	64.12	-54.37	500	27/7/2013	8.82	908F/1075R	PM10	6	279
376	GL_A3	low-Arctic Greenland	64.12	-54.37	500	27/7/2013	8.82	908F/1075R	PM10	6	295
377	GL_A4	low-Arctic Greenland	64.12	-54.37	500	28/7/2013	9.53	908F/1075R	PM10	6	193
378	GL_A16	low-Arctic Greenland	64.12	-54.37	500	2013-01-08	9.53	908F/1075R	PM10	6	148
379	GL_A17	low-Arctic Greenland	64.12	-54.37	500	2013-01-08	10.97	908F/1075R	PM10	6	282
380	GL_A15	low-Arctic Greenland	64.12	-54.37	500	31/7/2013	11.57	908F/1075R	PM10	6	334
381	GL_A14	low-Arctic Greenland	64.12	-54.37	500	31/7/2013	11.73	908F/1075R	PM10	6	129
382	GL_A12	low-Arctic Greenland	64.12	-54.37	500	31/7/2013	12.07	908F/1075R	PM10	6	448
383	GL_A6	low-Arctic Greenland	64.12	-54.37	500	28/7/2013	12.15	908F/1075R	PM10	6	147
384	GL_A13	low-Arctic Greenland	64.12	-54.37	500	31/7/2013	12.7	908F/1075R	PM10	6	338
385	GL_A5	low-Arctic Greenland	64.12	-54.37	500	28/7/2013	13.14	908F/1075R	PM10	6	246
386	GL_A9	low-Arctic Greenland	64.12	-54.37	500	30/7/2013	14.15	908F/1075R	PM10	6	241
387	GL_A7	low-Arctic Greenland	64.12	-54.37	500	29/7/2013	14.91	908F/1075R	PM10	6	172
388	GL_A8	low-Arctic Greenland	64.12	-54.37	500	29/7/2013	14.92	908F/1075R	PM10	6	277
389	GL_A10	low-Arctic Greenland	64.12	-54.37	500	30/7/2013	15.87	908F/1075R	PM10	6	289
390	GL_A11	low-Arctic Greenland	64.12	-54.37	500	30/7/2013	15.87	908F/1075R	PM10	6	226
391	UR_J10	Urumqi, China	43.83	87.62	835	2014_win	-0.8	319F/806R	PM10	7	2393	27400
392	UR_M10	Urumqi, China	43.83	87.62	835	2014_win	-10.25	319F/806R	PM10	7	1333	22155
393	UR_SM10	Urumqi, China	43.83	87.62	835	2014_win	-7.64	319F/806R	PM10	7	1624	28112
394	UR_T10	Urumqi, China	43.83	87.62	835	2014_win	-15.1	319F/806R	PM10	7	2124	36715
395	UR_TS10	Urumqi, China	43.83	87.62	835	2014_win	-11.17	319F/806R	PM10	7	1211	28156
396	UR_X10	Urumqi, China	43.83	87.62	835	2014_win	1.06	319F/806R	PM10	7	1752	38516
397	Tai	Mt. Tai, China	36.25	117.1	1534	7/2014-8/2015	15.5	515F/926R	PM2.5	8	1282	7044
398	XX_spr	Central China	35.3	113.92	71	2017_spr	19.63	515F/806R	PM2.5	9	2243
399	XX_sum	Central China	35.3	113.92	71	2017_sum	25	515F/806R	PM2.5	9	1608
400	XX_aut	Central China	35.3	113.92	71	2017_sut	3.67	515F/806R	PM2.5	9	1312
401	XX_win	Central China	35.3	113.92	71	2017_win	1.8	515F/806R	PM2.5	9	1993
402	P_win	Madrid, Spain	40.44	-3.69	657	2015-02-03	10.3	341F/806R	PM10	10	1050	187059
403	P_spr	Madrid, Spain	40.44	-3.69	657	21/4/2015	14.3	341F/806R	PM10	10	800	246262
404	P_sum	Madrid, Spain	40.44	-3.69	657	20/7/2015	29.2	341F/806R	PM10	10	1520	200235
405	P_aut	Madrid, Spain	40.44	-3.69	657	23/11/2015	9.1	341F/806R	PM10	10	1680	132682
406	GD	Beijing, China	39.97	116.37	64	15/10/2014	11.98	338F/806R	PM2.5	11	1762	11245
407	GN	Beijing, China	39.97	116.37	64	15/10/2014	11.98	338F/806R	PM2.5	11	2034	13521
408	MD	Beijing, China	39.97	116.37	64	17/10/2014	11.83	338F/806R	PM2.5	11	2028	15300
409	MN	Beijing, China	39.97	116.37	64	17/10/2014	11.83	338F/806R	PM2.5	11	1894	15823
410	HD	Beijing, China	39.97	116.37	64	18/10/2014	14.53	338F/806R	PM2.5	11	945	11790
411	HN	Beijing, China	39.97	116.37	64	18/10/2014	14.53	338F/806R	PM2.5	11	1705	12620
412	AD	Beijing, China	39.97	116.37	64	2017-05-11	7.96	338F/806R	PM2.5	11	2212	15268
413	AN	Beijing, China	39.97	116.37	64	2014-05-11	7.96	338F/806R	PM2.5	11	2457	14764
414	DVE2_1	Singapore	1.35	103.68	30	2016-05-01	29.1	341F/806R	TSP	12	168
415	DVE2_2	Singapore	1.35	103.68	30	2016-05-01	31.2	341F/806R	TSP	12	144
416	DVE2_3	Singapore	1.35	103.68	30	2016-05-01	30.9	341F/806R	TSP	12	148
417	DVE2_4	Singapore	1.35	103.68	30	2016-05-01	29.5	341F/806R	TSP	12	132
418	DVE2_5	Singapore	1.35	103.68	30	2016-05-01	30.7	341F/806R	TSP	12	139
419	DVE3_1	Singapore	1.35	103.68	30	2016-08-01	29.5	341F/806R	TSP	12	233
420	DVE3_2	Singapore	1.35	103.68	30	2016-08-01	30.8	341F/806R	TSP	12	306
421	DVE3_3	Singapore	1.35	103.68	30	2016-08-01	28.5	341F/806R	TSP	12	126
422	DVE3_4	Singapore	1.35	103.68	30	2016-08-01	29.1	341F/806R	TSP	12	158
423	DVE3_5	Singapore	1.35	103.68	30	2016-08-01	29.7	341F/806R	TSP	12	126
424	DVE4_1	Singapore	1.35	103.68	30	2016-12-01	29.1	341F/806R	TSP	12	151
425	DVE4_2	Singapore	1.35	103.68	30	2016-12-01	29.5	341F/806R	TSP	12	202
426	DVE4_3	Singapore	1.35	103.68	30	2016-12-01	33.1	341F/806R	TSP	12	206
427	DVE4_4	Singapore	1.35	103.68	30	2016-12-01	32	341F/806R	TSP	12	189
428	DVE4_5	Singapore	1.35	103.68	30	2016-12-01	31.5	341F/806R	TSP	12	182
429	DVE5_1	Singapore	1.35	103.68	30	2017-02-01	28.1	341F/806R	TSP	12	175
430	DVE5_2	Singapore	1.35	103.68	30	2017-02-01	27.9	341F/806R	TSP	12	191
431	DVE5_3	Singapore	1.35	103.68	30	2017-02-01	28.6	341F/806R	TSP	12	138
432	DVE5_4	Singapore	1.35	103.68	30	2017-02-01	29.3	341F/806R	TSP	12	194
433	DVE5_5	Singapore	1.35	103.68	30	2017-02-01	28.5	341F/806R	TSP	12	144
434	Ev12Euk	Be’er Sheva, Israel	31.25	34.8	300	20/12/2012	13.7	8F/907R	TSP	13	409
435	Ev13Euk	Be’er Sheva, Israel	31.25	34.8	300	20/12/2012	11.2	8F/907R	TSP	13	251
436	Ev12Bac	Be’er Sheva, Israel	31.25	34.8	300	2013-07-01	13.7	8F/907R	TSP	13	1214
437	Ev13Bac	Be’er Sheva, Israel	31.25	34.8	300	2013-07-01	11.2	8F/907R	TSP	13	869
438	BC2009	Beijing, China	39.98	116.32	61	28/8/2009	24.3	27F/357R	PM10	14	2353	10895
439	BC2010	Beijing, China	39.98	116.32	61	27/2/2010	-3.3	27F/357R	PM10	14	603	3386
440	BC2011	Beijing, China	39.98	116.32	61	2011-07-02	-3.7	27F/357R	PM10	14	3419	31959
441	BS2010	Beijing, China	39.98	116.32	61	27/2/2010	26.7	27F/357R	PM10	14	649	6462
442	BS2011a	Beijing, China	39.98	116.32	61	18/3/2011	11	27F/357R	PM10	14	3025	22323
443	BS2011b	Beijing, China	39.98	116.32	61	2011-01-05	21.8	27F/357R	PM10	14	2676	17960
444	GC2009	Gwangju, Korea	35.16	126.95	208	21/8/2009	26.1	27F/357R	PM10	14	791	4545
445	GC2010	Gwangju, Korea	35.16	126.95	208	2010-08-03	26.7	27F/357R	PM10	14	321	3505
446	GC2011	Gwangju, Korea	35.16	126.95	208	17/5/2011	19.4	27F/357R	PM10	14	1915	27054
447	GS2010	Gwangju, Korea	35.16	126.95	208	19/3/2010	9.6	27F/357R	PM10	14	1227	3837
448	GS2011	Gwangju, Korea	35.16	126.95	208	13/5/2011	17.8	27F/357R	PM10	14	1012	22893
449	IC2011	Incheon, Korea	37.46	126.71	24	17/5/2011	17.3	27F/357R	PM10	14	506	23466
450	IS2011a	Incheon, Korea	37.46	126.71	24	2011-01-05	15.3	27F/357R	PM10	14	2666	22047
451	IS2011b	Incheon, Korea	37.46	126.71	24	2011-03-05	15.7	27F/357R	PM10	14	2637	47026
452	SC2009	Seoul, Korea	37.57	126.32	0	18/8/2009	27.8	27F/357R	PM10	14	1315	8383
453	TC2011	Taiyuan, China	37.83	112.54	783	2011-07-02	2.7	27F/357R	PM10	14	3244	21603
454	TS2011a	Taiyuan, China	37.83	112.54	783	18/3/2011	7.7	27F/357R	PM10	14	4026	49755
455	TS2011b	Taiyuan, China	37.83	112.54	783	2011-01-05	16.2	27F/357R	PM10	14	2092	20139

## Sheet: reference
Number	Reference
1	R. Tignat-Perrier et al., Global airborne microbial communities controlled by surrounding landscapes and wind conditions. Sci. Rep. 9, 14441 (2019).
2	E. Karlsson et al., Airborne microbial biodiversity and seasonality in northern and southern Sweden. PeerJ 8, e8424 (2020).
3	J. Uetake et al., Airborne bacteria confirm the pristine nature of the Southern Ocean boundary layer. Proc. Natl. Acad. Sci. U. S. A. 117, 13275-13282 (2020).
4	T. Maki et al., Variations in the structure of airborne bacterial communities in Tsogt-Ovoo of Gobi desert area during dust events. Air Qual. Atmos. Health 10, 249-260 (2017).
5	Thompson, L. R. et al. A communal catalogue reveals Earth’s multiscale microbial diversity. Nature 551, 457–463 (2017).
6	T. Santl-Temkiv, U. Gosewinkel, P. Starnawski, M. Lever, K. Finster, Aeolian dispersal of bacteria in southwest Greenland: their sources, abundance, diversity and physiological states. FEMS Microbiol. Ecol. 94 (2018).
7	H. Gou et al., Assessment of microbial communities in PM1 and PM10 of Urumqi during winter. Environ. Pollut. 214, 202-210 (2016)
8	C. Xu et al., Profile of inhalable bacteria in PM2.5 at Mt. Tai, China: Abundance, community, and influence of air mass trajectories. Ecotoxicol Environ. Saf. 168, 110-119 (2019).
9	H. Li et al., Bacterial community specification in PM2.5 in different seasons in Xinxiang, central China. Aerosol Air Qual. Res. 19, 1355-1364 (2019).
10	A. Núñez et al., Temporal patterns of variability for prokaryotic and eukaryotic diversity in the urban air of Madrid (Spain). Atmos. Environ. 217, 116972 (2019).
11	P. Du, R. Du, Z. Lu, W. Ren, P. Fu, Variation of bacterial and fungal community structures in PM2.5 collected during the 2014 APEC Summit Periods. Aerosol Air Qual. Res. 18, 444-455 (2018).
12	E. S. Gusareva et al., Microbial communities in the tropical air ecosystem follow a precise diel cycle. Proc. Natl. Acad. Sci. U. S. A. 116, 23299-23308 (2019).
13	I. Katra et al., Richness and diversity in dust stormborne biomes at the southeast mediterranean. Sci. Rep. 4, 5265 (2014).
14	S. An, H. H. Sin, M. S. DuBow, Modification of atmospheric sand-associated bacterial communities during Asian sandstorms in China and South Korea. Heredity 114, 460-467 (2015).
